# Supplementary material for: Highly Tissue Specific Expression of Sphinx Supports Its Male Courtship Related Role in Drosophila melanogaster
Source: PLoS One. 2011 Apr 26;6(4):e18853. doi: 10.1371/journal.pone.0018853 (PMC3082539; doi:10.1371/journal.pone.0018853)
Supplement: Table S1 — Annotation of 84 up-regulated genes in the sphinx mutant compared to Oregon-R. (XLSX) [file pone.0018853.s004.xlsx]

## Sheet: Sheet1
gene name	p	gene_description
CG34136	1.63397e-07	unknown.
CG16762	1.10562e-06	unknown.
CG17181	2.71488e-06	transcription regulator activity; zinc ion binding; nucleic acid binding.
CG7763	5.74609e-06	binding.
CG14934	1.13582e-05	alpha-glucosidase activity; transporter activity; cation binding. carbohydrate metabolic process.
Scl	1.48643e-05	protein binding.
CG11796	1.54764e-05	4-hydroxyphenylpyruvate dioxygenase activity. aromatic amino acid family metabolic process.
CG13905	1.89118e-05	unknown.
CG34236	1.94162e-05	unknown.
CG11425	2.80304e-05	phosphatidate phosphatase activity. dephosphorylation; lipid metabolic process.
CG12299	2.83885e-05	transcription regulator activity; zinc ion binding; nucleic acid binding.
Attacin-A	3.10586e-05	defense response to bacterium; antibacterial humoral response.
CG5288	3.33123e-05	galactokinase activity; ATP binding. monosaccharide metabolic process; galactose metabolic process; carbohydrate phosphorylation.
CG3999	3.60501e-05	glycine dehydrogenase (decarboxylating) activity; pyridoxal phosphate binding; lyase activity. amino acid catabolic process; glycine metabolic process.
CG1208	4.6289e-05	glucose transmembrane transporter activity; sugar:hydrogen ion symporter activity. carbohydrate metabolic process; carbohydrate transport.
CG13749	4.84778e-05	unknown.
CG14752	5.06147e-05	unknown.
Obp99d	5.32001e-05	odorant binding. autophagic cell death; salivary gland cell autophagic cell death; transport.
Fad2	5.42945e-05	stearoyl-CoA 9-desaturase activity; iron ion binding. cytokinesis; fatty acid metabolic process; phagocytosis, engulfment; fatty acid biosynthetic process.
CG4363	5.53366e-05	unknown.
CG10912	5.5359e-05	unknown.
ade2	5.70785e-05	phosphoribosylformylglycinamidine synthase activity. 'de novo' IMP biosynthetic process; purine base metabolic process.
CG12780	6.4526e-05	Gram-negative bacterial binding; glucosidase activity. defense response; polysaccharide metabolic process.
CG3609	6.62506e-05	oxidoreductase activity. electron transport.
Prat2	6.96931e-05	amidophosphoribosyltransferase activity. 'de novo' IMP biosynthetic process; monosaccharide metabolic process; purine base metabolic process.
CG11909	8.12352e-05	alpha-glucosidase activity. monosaccharide metabolic process; polysaccharide metabolic process; carbohydrate metabolic process.
CG4500	8.33626e-05	long-chain-fatty-acid-CoA ligase activity. mesoderm development; fatty acid metabolic process; metabolic process.
CG11669	8.86755e-05	alpha-glucosidase activity; cation binding. carbohydrate metabolic process.
CG4377	9.26856e-05	unknown.
CG1139	9.96214e-05	amino acid transmembrane transporter activity. amino acid metabolic process; amino acid transport; growth.
CG30360	0.000100987	glucosidase activity; transporter activity; cation binding; catalytic activity. carbohydrate metabolic process.
Cyp6a8	0.000103798	electron carrier activity; fatty acid (omega-1)-hydroxylase activity; heme binding; iron ion binding. steroid metabolic process; response to caffeine;
CG5955	0.000115615	UDP-glucose 4-epimerase activity; coenzyme binding. cellular metabolic process.
CG8465	0.000119336	unknown.
Cyp12d1-d	0.000146442	electron carrier activity; heme binding; iron ion binding; monooxygenase activity.
CG1673	0.000147044	branched-chain-amino-acid transaminase activity. branched chain family amino acid biosynthetic process.
CG6484	0.000149103	glucose transmembrane transporter activity; sugar:hydrogen ion symporter activity. carbohydrate metabolic process; carbohydrate transport.
CG12826	0.000149276	unknown.
Cyp6g1	0.000152662	electron carrier activity; heme binding; iron ion binding; monooxygenase activity. response to insecticide; electron transport.
CG3011	0.000163695	glycine hydroxymethyltransferase activity. L-serine biosynthetic process.
Fbp1	0.000179355	protein transporter activity; oxygen transporter activity. storage protein import into fat body.
ade3	0.000181159	phosphoribosylamine-glycine ligase activity; phosphoribosylformylglycinamidine cyclo-ligase activity. 'de novo' IMP biosynthetic process.
CG34226	0.000193232	unknown.
CG8112	0.000201844	sterol O-acyltransferase activity. cholesterol metabolic process.
Cyp6a23	0.000202368	electron carrier activity; oxidoreductase activity; heme binding; iron ion binding; monooxygenase activity. steroid metabolic process; electron transport.
CG14302	0.000211012	unknown.
Attacin-D	0.000218986	unknown.
CG9989	0.000224819	endonuclease activity; nucleic acid binding.
Lip3	0.000227595	triacylglycerol lipase activity; lipase activity. lipid metabolic process.
CG31683	0.000232472	phospholipase activity; lipid metabolic process.
arg	0.000237662	arginase activity; metal ion binding. arginine catabolic process to ornithine.
CG14655	0.000247497	unknown.
CG2650	0.000262165	circadian rhythm.
CG6283	0.000278526	triacylglycerol lipase activity; phospholipase A1 activity. lipid metabolic process.
CG6639	0.000287286	serine-type endopeptidase activity. proteolysis.
CG7443	0.000304926	unknown.
CG13075	0.000315265	chitin binding.
CG32185	0.000353532	unknown.
hgo	0.00035512	homogentisate 1,2-dioxygenase activity. L-phenylalanine catabolic process; tyrosine catabolic process.
CBP	0.000363812	calcium ion binding.
kkv	0.000369338	chitin synthase activity. chitin-based embryonic cuticle biosynthetic process; Malpighian tubule morphogenesis; open tracheal system development.
CG10383	0.000371155	binding.
CG5493	0.000391585	cysteine dioxygenase activity; iron ion binding. amino acid catabolic process; L-cysteine metabolic process.
CG4398	0.000460532	not known.
CG13077	0.000486874	electron transport.
CG32086	0.000526362	unknown.
GstD8	0.000542008	glutathione transferase activity; glutathione peroxidase activity. defense response; response to toxin.
DptB	0.000556338	antibacterial humoral response.
CG16898	0.000631051	unknown.
CG8690	0.000666304	alpha-glucosidase activity; transporter activity; cation binding. carbohydrate metabolic process.
Fbp2	0.000696926	nutrient reservoir activity; alcohol dehydrogenase activity. lipid metabolic process; metabolic process.
CG13335	0.000729657	unknown.
Dot	0.000753084	ecdysteroid UDP-glucosyltransferase activity;. defense response; polysaccharide metabolic process; steroid metabolic process.
CG13043	0.000764919	unknown.
CG3726	0.000782444	unknown.
Drs	0.000813638	defense response to fungus; antifungal humoral response; defense response.
CG34283	0.000832475	unknown.
Cyp310a1	0.00088126	electron carrier activity. negative regulation of Wnt receptor signaling pathway.
CG9307	0.000884167	chitinase activity; chitin binding. chitin catabolic process.
CG2177	0.000892007	metal ion transmembrane transporter activity. metal ion transport.
CG5873	0.000914027	peroxidase activity. oxidation reduction; response to oxidative stress.
CG2444	0.000942222	unknown.
CG12766	0.00969564	aldehyde reductase activity.
CG14957	0.00979074	chitin binding. chitin metabolic process.
