# Supplementary material for: Highly Tissue Specific Expression of Sphinx Supports Its Male Courtship Related Role in Drosophila melanogaster
Source: PLoS One. 2011 Apr 26;6(4):e18853. doi: 10.1371/journal.pone.0018853 (PMC3082539; doi:10.1371/journal.pone.0018853)
Supplement: Table S2 — Annotation of 55 down-regulated genes in the sphinx mutant compared to Oregon-R. (XLSX) [file pone.0018853.s005.xlsx]

## Sheet: Sheet1
gene names	p value	gene_description
CG6434	8.50866e-07	unknown.
TotX	9.38843e-07	humoral defense mechanism (sensu Protostomia); response to stress.
Jonah 65Aii	5.37539e-06	serine-type endopeptidase activity. proteolysis.
CG15155	1.09276e-05	N-acetyltransferase activity. metabolic process.
CG5773	1.27774e-05	unknown.
CG7968	1.4432e-05	unknown.
CG31664	1.78478e-05	unknown.
CG15678	1.79159e-05	unknown.
Npc2d	1.979e-05	unknown.
CG13912	2.04272e-05	unknown.
E2F	2.45246e-05	DNA binding; regulation of metabolic process; ovarian nurse cell to oocyte transport;
CG32483	4.73755e-05	peptidase activity; serine-type peptidase activity; serine carboxypeptidase activity. protein metabolic process; proteolysis.
CG5550	5.26639e-05	receptor binding. defense response to bacterium; signal transduction.
CG9259	6.38779e-05	unknown.
CG12092	7.59295e-05	receptor activity; hedgehog receptor activity. lipid metabolic process; lipid transport.
CG17752	8.00849e-05	secondary active organic cation transmembrane transporter activity; carbohydrate transmembrane transporter activity.
CG10799	0.000101513	unknown.
CG8299	0.000108431	trypsin activity; serine-type endopeptidase activity. proteolysis.
CG31086	0.000119756	unknown.
Cyp6d2	0.000177249	electron carrier activity; heme binding; oxidoreductase activity. steroid metabolic process; electron transport.
CG10560	0.000201386	unknown.
CG33109	0.000203244	unknown.
CG18258	0.000205539	lipase activity; catalytic activity. multicellular organismal development; female gamete generation; gamete generation;
CG7631	0.000212085	metalloendopeptidase activity; zinc ion binding; astacin activity. It is involved in the biological process proteolysis.
Turandot A	0.000232805	response to stress; response to heat.
CG33494	0.000256199	unknown.
kelch	0.000310727	actin binding, ovarian follicle cell migration;
rhomboid-6	0.000375417	serine-type endopeptidase activity
CG15818	0.000375519	multicellular organismal development; gamete generation; spermatogenesis.
CG13102	0.000388128	unknown.
Jon65Ai	0.000429945	serine-type endopeptidase activity. proteolysis.
CG15531	0.000481044	stearoyl-CoA 9-desaturase activity; iron ion binding. fatty acid metabolic process; fatty acid biosynthetic process.
CG11892	0.000526414	unknown.
Lsd-1	0.000539033	lipid storage
CG5246	0.000554254	serine-type endopeptidase activity.
CG15534	0.000580809	sphingomyelin phosphodiesterase activity. sphingomyelin metabolic process; sphingomyelin catabolic process.
CG18179	0.000611995	chymotrypsin activity; serine-type endopeptidase activity. proteolysis.
CG31955	0.000668747	binding.
CG16727	0.000686863	organic cation transmembrane transporter activity; carbohydrate transmembrane transporter activity.
Œ∂Trypsin	0.000712951	trypsin activity, proteolysis.
CG12057	0.000731748	unknown.
CG2909	0.00074005	unknown.
escl	0.00075043	protein binding; transcription regulator activity.
p38c	0.000778244	MAP kinase activity; ATP binding. protein amino acid phosphorylation; signal transduction.
CG15186	0.00078694	unknown.
elav	0.000823479	RNA binding. central nervous system development; negative regulation of mRNA 3'-end processing
CG13510	0.000856093	unknown.
CG34020	0.000860031	unknown.
Œ∏Trypsin	0.000861142	trypsin activity, proteolysis.
Obp56h	0.000893044	Odorant-binding protein 56h, odorant binding. sensory perception of smell.
CG11911	0.000922772	chymotrypsin activity; serine-type endopeptidase activity. proteolysis.
CG33486	0.000947009	asparagine synthase (glutamine-hydrolyzing) activity; subtilase activity. asparagine biosynthetic process; proteolysis.
CG3348	0.000963118	chitin binding.
Cyp4d21	0.00973348	electron carrier activity; heme binding; iron ion binding; monooxygenase activity. electron transport.
CG12374	0.00982051	carboxypeptidase A activity; zinc ion binding. It is involved in the biological process proteolysis.
sugarbabe	0.00997097	transcription regulator activity; transcription activator activity; zinc ion binding; nucleic acid binding.
